# Supplementary material for: Hydroxytyrosol Recovers SARS-CoV-2-PLpro-Dependent Impairment of Interferon Related Genes in Polarized Human Airway, Intestinal and Liver Epithelial Cells
Source: Antioxidants (Basel). 2022 Jul 27;11(8):1466. doi: 10.3390/antiox11081466 (PMC9404978; doi:10.3390/antiox11081466)
Supplement: Supplementary file 1 [file antioxidants-11-01466-s001.zip]

Archive with 1 entries (1 files):
- antioxidants-1802265-supplementary.pdf
